# Supplementary material for: Spatiotemporal DNA methylation dynamics shape megabase-scale methylome landscapes
Source: Life Sci Alliance. 2024 Jan 17;7(4):e202302403. doi: 10.26508/lsa.202302403 (PMC10794778; doi:10.26508/lsa.202302403)
Supplement: Supplementary file 1 [file LSA-2023-02403_TableS1.xls]

## Sheet: Table S1
	Supplementary Table S1. Human WGBS data used in this study
	Cells and tissues	Cell type	Class	Score	% Global CpG methylation	Accession no.		Cells and tissues	Cell type	Class	Score	% Global CpG methylation	Accession no.
	Adipose-derived stem cell	Adult soma	III	135.38	66.7717	SRA023829		IMR90 cell line	Cultured cell	III	894.895	65.9703	DRA002248
	Adrenal	Adult soma	I	-1080.17	77.6541	GSE16256		IMR90 cell line	Cultured cell	III	1158.62	59.8435	GSE40770
	ADS adipose	Adult soma	I	-122.256	66.7136	SRA023829		IMR90 cell line	Cultured cell	III	1516.36	72.2825	GSE103503
	Aorta	Adult soma	I	-1080.9	77.2686	GSE16256		IMR90 proliferating cell line	Cultured cell	III	522.326	66.269	GSE48580
	Aortic	Adult soma	I	-2761.59	71.9295	GSE46327		IMR90 senescent cell line	Cultured cell	III	975.972	60.3123	GSE48580
	B cell (mature)	Adult soma	I	-884.978	78.0322	GSE31971		Lymphoblastoid GM12878 cell line	Cultured cell	III	2459.26	57.7549	SRA075529
	B cell CD19	Adult soma	I	-1521.97	76.8616	GSE52271		Lymphoblastoid GM12878 cell line	Cultured cell	III	2465.52	58.3922	GSE103503
	Bladder	Adult soma	I	-1965.56	78.328	GSE16256		Lymphoblastoid GM18507 cell line	Cultured cell	III	1841.79	57.0104	GSE66285
	Brain dorsal prefrontal cortex	Adult soma	I	-2589.04	80.4308	GSE47966		PGC-like cell day 12	Cultured cell	III	233.521	53.969	GSE86903
	Brain frontal cortex	Adult soma	I	-2863.73	77.0047	GSE46644		PGC-like cell day 4	Cultured cell	I	-472.129	65.0186	GSE86903
	Brain frontal lobe	Adult soma	I	-2237.73	77.5803	GSE94331		PGC-like cell day 5	Cultured cell	I	-221.684	63.0042	GSE86903
	Brain grey matter	Adult soma	I	-2748.55	79.718	SRA112056		PGC-like cell day 8	Cultured cell	I	-4.496	60.4076	GSE86903
	Brain middle frontal gyrus	Adult soma	I	-2228.74	82.7948	GSE47966		SCNT pluripotent cell	Cultured cell	I	-2579.05	85.5301	GSE57179
	Brain prefrontal cortex	Adult soma	I	-2401.79	81.9206	GSE37202		Skin fibroblast cell line	Cultured cell	III	1734.62	57.2842	GSE54373
	Brain prefrontal cortex	Adult soma	I	-2707.82	84.2741	GSE46710		ES cell 5iLAF SSEA4neg UCLA1	ES / iPS cell	III	2789.32	29.2622	GSE76970
	Brain white matter	Adult soma	I	-2737.31	79.1689	GSE52271		ES cell 5iLAF SSEA4neg UCLA1 to prime	ES / iPS cell	III	597.271	68.0856	GSE76970
	Breast	Adult soma	I	-2064.4	74.8998	GSE52271		ES cell 5iLAF SSEA4pos UCLA1	ES / iPS cell	III	652.969	56.924	GSE76970
	Breast	Adult soma	I	-1812.65	75.719	ERA261062		ES cell 5iLAF UCLA20n	ES / iPS cell	III	2851.21	33.7865	GSE76970
	Breast epithelial HMEC	Adult soma	III	575.16	70.8212	GSE29127		ES cell derived PBNT blastocyst	ES / iPS cell	I	-2705.89	86.5839	GSE79300
	Buccal	Adult soma	I	-3064.12	75.8657	GSE46572		ES cell H1	ES / iPS cell	I	-2843.16	85.0178	GSE40832
	CD14 cell	Adult soma	I	-2427.74	73.6862	GSE17312		ES cell H1	ES / iPS cell	I	-2807.15	84.3389	GSE80911
	CD19 cell	Adult soma	I	-2420.84	73.3642	GSE17312		ES cell H1	ES / iPS cell	I	-1943.41	82.8217	GSE16256
	CD3 cell	Adult soma	I	-1818.32	71.2996	GSE17312		ES cell H9	ES / iPS cell	I	-2961.49	84.8069	GSE60945
	CD34 cell	Adult soma	I	-2729.8	81.7161	GSE17312		ES cell H9	ES / iPS cell	I	-2556.79	84.2911	SRA023829
	CD4 lymphocyte	Adult soma	I	-712.868	82.9198	GSE79798		ES cell H9	ES / iPS cell	I	-2411.55	79.7709	GSE62193
	CD56 cell	Adult soma	I	-2283.3	75.324	GSE17312		ES cell H9	ES / iPS cell	I	-2405.77	65.2598	GSE19418
	Colon	Adult soma	I	-1924.02	71.4105	GSE52271		ES cell H9 naive	ES / iPS cell	III	2614.28	30.2231	GSE60945
	Colon	Adult soma	I	-1436.91	69.2198	GSE46644		ES cell HES cellO7 [female]	ES / iPS cell	I	-2737.59	84.4027	GSE57179
	Dermal fibroblast cell line	Adult soma	III	378.608	73.5114	GSE57179		ES cell HNES cell1	ES / iPS cell	I	-2252	68.9966	ERA563390
	Epidermis	Adult soma	I	-2112.07	80.0014	GSE52972		ES cell HNES cell1 naive	ES / iPS cell	III	2108.18	25.908	ERA563390
	Esophagus	Adult soma	I	-836.081	78.1002	GSE16256		ES cell HUES cell6	ES / iPS cell	I	-2595.35	86.4469	GSE47966
	Fat (Adipose)	Adult soma	I	-123.844	76.3248	GSE16256		ES cell HUES cell64	ES / iPS cell	I	-2616.55	81.6304	GSE17312
	Foreskin fibroblast	Adult soma	III	1473.46	68.5845	SRA023829		ES cell naive	ES / iPS cell	III	3111.06	35.8289	GSE85708
	Gastric	Adult soma	I	-1795.58	77.6139	GSE16256		ES cell UCLA1	ES / iPS cell	I	-2614.92	73.4241	GSE76970
	Gastric epthelial cell (stomach)	Adult soma	I	-232.263	76.5755	GSE69705		ES cell WIBR2 naive	ES / iPS cell	III	2747.76	34.6542	GSE85708
	Heart left ventricle	Adult soma	I	-1151.83	79.3241	GSE16256		ES cell WIBR3	ES / iPS cell	I	-1970.77	84.4475	GSE85708
	Heart right atrium	Adult soma	I	-1009.91	77.5441	GSE16256		ES cell WIBR3 naive	ES / iPS cell	III	3229.64	30.0402	GSE85708
	Heart right ventricle	Adult soma	I	-1406.08	78.8072	GSE16256		ES cell WIBR3 reprimed 4i	ES / iPS cell	I	-795.252	82.112	GSE85708
	Hematopoietic stem	Adult soma	I	-1840.14	81.1646	GSE31971		ES cell WIBR4 naive	ES / iPS cell	III	3125.14	31.4825	GSE85708
	Kidney	Adult soma	I	-2835.02	76.0427	GSE63183		iPS cell ADS	ES / iPS cell	I	-2837.44	83.264	SRA023829
	Liver	Adult soma	III	272.288	75.3882	GSE46698		iPS cell FF	ES / iPS cell	I	-2787.39	81.7916	GSE16256
	Liver	Adult soma	III	543.358	78.039	GSE16256		iPS cell from IMR90	ES / iPS cell	I	-2648.52	85.453	SRA023829
	Lung	Adult soma	I	-1989.8	75.3709	GSE52271		iPS cell R1	ES / iPS cell	I	-2551.42	86.9347	GSE57179
	Lung	Adult soma	I	-1915.72	81.9555	GSE16256		iPS cell S1	ES / iPS cell	I	-2758.46	86.9466	GSE57179
	Mammary epithelial	Adult soma	III	1292.37	72.8508	ENCSR656TQD		2-cell embryo	Embryo	II	-1997.07	24.7282	GSE81233
	Monocyte	Adult soma	I	-1238.85	86.2557	ERA293466		2-cell embryo	Embryo	II	-1811.48	39.1385	GSE100272
	Neonatal foreskin fibroblast	Adult soma	III	932.234	68.1536	GSE86340		2-cell embryo	Embryo	II	-1665.27	29.4455	CRA000114
	Neutrophil	Adult soma	I	-2407.37	78.2955	GSE31971		4-cell embryo	Embryo	II	-2492.65	16.8768	GSE81233
	Newborn foreskin fibroblast cell line	Adult soma	III	204.614	56.4046	GSE19418		4-cell embryo	Embryo	II	-2348.56	34.0066	GSE100272
	Ovary	Adult soma	I	-1792.77	76.2029	GSE16256		8-cell embryo	Embryo	II	-2238	29.6584	GSE81233
	Pancreas	Adult soma	III	449.111	75.3053	GSE16256		8-cell embryo	Embryo	II	-2209.89	33.1466	GSE100272
	Peripheral blood	Adult soma	I	-2054.07	78.8082	GSE31263		8-cell embryo	Embryo	II	-1483	32.8173	CRA000114
	Peripheral blood	Adult soma	I	-1017.48	84.0498	GSE59869		Blastocyst	Embryo	II	-1744.66	24.0884	DRA003802
	Primary arm fibroblast	Adult soma	III	1616.6	62.5014	ENCSR440MLE		Blastocyst	Embryo	II	-1535.63	30.6628	CRA000114
	Primary fibroblast	Adult soma	III	861.764	69.9824	GSE57353		Embryo (6 weeks)	Embryo	I	-3131.9	80.7352	CRA000114
	Primary prostate epithelial cell	Adult soma	I	-830.745	70.8094	GSE86832		Inner cell mass	Embryo	II	-1806.12	25.9856	GSE100272
	Prostate	Adult soma	I	-2678.12	76.5587	SRA112056		Inner cell mass	Embryo	II	-1782.93	28.2892	CRA000114
	Prostate fibroblast	Adult soma	III	1601.24	61.929	GSE85609		Inner cell mass	Embryo	II	-1403.76	39.7895	GSE49828
	Psoas	Adult soma	I	-1498.71	78.7562	GSE16256		Morula	Embryo	II	-1748.8	30.4621	GSE100272
	Sigmoid Colon	Adult soma	I	-2241.46	77.0845	GSE16256		Molura	Embryo	II	-1408.77	35.0809	CRA000114
	Skeletal muscle myoblast	Adult soma	III	676.194	73.7833	GSE80877		Trophectoderm	Embryo	II	-2250.66	23.8774	GSE100272
	Small bowel	Adult soma	I	-2046	75.3815	GSE16256		Trophectoderm	Embryo	II	-1626.09	26.7323	GSE81233
	Spleen	Adult soma	I	-2144.97	81.7853	GSE16256		Trophectoderm	Embryo	II	-1074.54	29.9607	CRA000114
	Suprapubic skin	Adult soma	I	-831.073	82.1362	ENCSR166VVF		Zygote	Embryo	II	-1487.49	43.5795	GSE100272
	Testis	Adult soma	I	-2062.78	81.4141	ENCSR806NNG		ES H1 BMP4 derived mesendoderm	ESC derived	I	-2983.92	82.8872	GSE16256
	Testis	Adult soma	I	-663.861	81.3244	ENCSR011HZJ		ES H1 BMP4 derived trophoblast-like cell	ESC derived	I	-2233.19	79.6758	GSE16256
	Thymus	Adult soma	I	-2185.98	84.9083	GSE16256		ES H1 derived mesenchymal stem cell	ESC derived	I	-1344.48	80.9519	GSE16256
	Thyroid gland	Adult soma	I	-1372.36	84.3686	ENCSR601MHU		ES H1 derived neuronal progenitor	ESC derived	I	-2779.91	84.0892	GSE16256
	A549 cell line	Cancer	III	2235.49	59.1795	ENCSR481JIW		ES H9 derive hepatocyte	ESC derived	I	-1736.89	81.8561	ENCSR351IPU
	Acute leukemia	Cancer	III	719.043	86.6458	GSE59869		ES H9 derive muscle	ESC derived	I	-2116.84	82.7003	ENCSR959RNH
	Acute lymphocytic leukemi Reh cell line	Cancer	I	-550.992	81.9142	GSE89213		ES H9 derived neural progenitor	ESC derived	I	-2317.81	81.1748	GSE62193
	Acute myeloid leukemia OCI-AML5 cell line	Cancer	III	764.34	76.9364	GSE62300		ES HUES64 derive ectoderm CD56	ESC derived	I	-2447.75	81.0989	GSE17312
	Adenocarcinoma breast MCF7 cell line	Cancer	III	1356.17	68.3577	GSE54693		ES HUES64 derived endoderm CD184	ESC derived	I	-2598.01	85.62	GSE17312
	Adenocarcinoma breast MCF7 cell line	Cancer	III	1924.27	63.2995	ERA261062		ES HUES64 derived mesoderm CD56	ESC derived	I	-2220.07	81.6927	GSE17312
	Adenocarcinoma breast MCF7 cell line	Cancer	III	1999.5	65.7789	GSE59980		ES WA09 derived fibroblast	ESC derived	I	-566.961	64.0775	GSE19418
	Adenocarcinoma lung H1437 cell line	Cancer	III	2456.23	49.5903	GSE52271		Brain embryo (5 weeks)	Fetal soma	I	-2215.5	79.4519	GSE63818
	B cell acute leukemias ETV6 cell line	Cancer	I	-2266.26	80.3669	GSE56601		Cord blood	Fetal soma	I	-2720.84	82.8165	GSE31263
	Brain glioblastoma U87 cell line	Cancer	III	606.193	49.0926	GSE97632		Cord blood	Fetal soma	I	-2486.39	76.4717	DRA003802
	Brain glioblastoma U87MG cell line	Cancer	I	-150.87	57.5057	GSE52271		Cord blood CD133	Fetal soma	I	-2744.66	81.1718	GSE31971
	Breast cancer HCC1954 cell line	Cancer	III	1571.39	64.7165	GSE29127		Fetal adrenal gland (E97 days)	Fetal soma	I	-2720.81	72.5507	GSE17312
	Breast metastasis 468LN cell line	Cancer	III	1000.33	60.0057	GSE56763		Fetal brain cerebral cortex (E20 weeks)	Fetal soma	I	-3173.21	79.752	GSE47966
	Breast tumor 468PT cell line	Cancer	III	1619.16	47.5334	GSE56763		Fetal heart (E110 days)	Fetal soma	I	-2922.71	75.2346	GSE17312
	Chronic myelogenous leukemia K562 cell line	Cancer	III	2403.49	27.7695	ENCSR765JPC		Fetal large intestine (E108 days)	Fetal soma	I	-2341.72	84.3762	GSE18927
	Colon cancer HCT116 cell line	Cancer	I	-1530.28	61.201	GSE97889		Fetal leg muscle (E113 days)	Fetal soma	I	-2899.76	67.4159	GSE17312
	Colon cancer HCT116 cell line	Cancer	III	311.926	73.4022	GSE60106		Fetal middle frontal gyrus (E19 weeks)	Fetal soma	I	-3247.18	82.8078	GSE82022
	Colon primary tumor	Cancer	III	410.576	64.6988	GSE46644		Fetal small intestine (E108 days)	Fetal soma	I	-2381.15	84.3387	GSE18927
	Colon primary tumor	Cancer	III	499.888	68.8249	GSE52271		Fetal spinal cord (E115 days)	Fetal soma	I	-2810.64	69.5598	GSE17312
	Fibroadenoma BT089 cell line	Cancer	I	-2225.33	70.0795	ERA261062		Fetal stomach (E98 days)	Fetal soma	I	-2899.87	71.3365	GSE17312
	Glioblastoma GBM157 cell line	Cancer	III	698.024	73.9014	GSE40770		Fetal thymus (E115 days)	Fetal soma	I	-2581.64	77.0669	GSE17312
	HeLa cell line	Cancer	I	-164.743	58.9516	GSE107607		Fetal trunk muscle (E115 days)	Fetal soma	I	-3028.94	67.4095	GSE17312
	HeLa cell line	Cancer	III	603.691	68.6564	GSE81779		Heart embryo (E5 weeks)	Fetal soma	I	-1894.7	72.1628	GSE63818
	HeLa cell line	Cancer	III	974.866	63.2866	ENCSR550RTN		Liver embryo (E6-10 weeks)	Fetal soma	I	-2802.43	77.7993	GSE49828
	Invasive ductal carcinoma BT126 cell line	Cancer	I	-1865.06	78.6645	ERA261062		Oocyte	Germline	I	-305.935	59.7539	CRA000114
	Kidney tumor	Cancer	I	-1252.87	72.4684	GSE63183		Oocyte (GV and MI)	Germline	I	-236.38	54.4386	DRA003802
	Liver adenocarcinoma SK-Hep-1 cell line	Cancer	III	45.51	46.6845	GSE87241		Oocyte (GV)	Germline	II	-1029.37	37.613	GSE81233
	Liver cancer	Cancer	I	-1256.94	64.9564	GSE86340		Oocyte (GV)	Germline	I	-372.707	54.8789	GSE71985
	Liver cancer	Cancer	III	1585.25	39.5684	GSE86340		Oocyte (MI)	Germline	I	-389.104	56.6398	GSE71985
	Liver cancer	Cancer	III	1978.67	45.6725	GSE86340		Oocyte (MII)	Germline	II	-956.522	33.6594	GSE81233
	Liver cancer HepG2 cell line	Cancer	III	2477.28	48.5241	GSE46644		Oocyte (MII)	Germline	II	-818.843	48.6969	GSE100272
	Liver cancer HepG2 cell line	Cancer	III	2667	45.6698	ENCSR881XOU		Oocyte (MII)	Germline	I	-598.858	59.1269	GSE71985
	Liver metastasis	Cancer	III	1310.8	69.1062	GSE63123		PGC female (E10 weeks)	Germline	II	-3147.32	8.44864	GSE63818
	Liver tumor	Cancer	III	741.215	52.8536	SRA112056		PGC female (E11 weeks)	Germline	II	-3269.21	9.8416	GSE63818
	Liver tumor	Cancer	III	1538.18	55.6254	GSE70090		PGC female (E17 weeks)	Germline	II	-3168.44	11.7112	GSE63818
	Lung cancer	Cancer	I	-1059.07	59.0054	GSE86340		PGC female (E5.5 weeks)	Germline	II	-3138.52	20.9327	SRA210832
	Lung cancer H1672 cell line	Cancer	I	-906.245	67.6239	GSE52271		PGC female (E7 weeks)	Germline	II	-3224.31	9.21578	SRA210832
	Lung cancer H23 cell line	Cancer	III	1889.82	70.8098	GSE109317		PGC female (E9 weeks)	Germline	II	-3006.27	10.5764	SRA210832
	Lung cancer H460 cell line	Cancer	III	600.261	59.4581	GSE109317		PGC male (E10 weeks)	Germline	II	-3277.9	11.3603	GSE63818
	Lung metastasis	Cancer	I	-709.555	76.4753	GSE63123		PGC male (E11 weeks)	Germline	II	-3367.79	8.20415	GSE63818
	Lung metastasis	Cancer	I	-589.271	75.2774	GSE63123		PGC male (E11 weeks)	Germline	II	-3116.04	13.2836	GSE79552
	Lung tumor	Cancer	I	-909.007	61.347	GSE70090		PGC male (E12 weeks)	Germline	II	-3146.26	8.20626	GSE79552
	Neuroblastoma	Cancer	I	-407.607	69.4423	SRA112056		PGC male (E13 weeks)	Germline	II	-3208.93	7.85142	GSE63818
	OCI-LY7 cell line	Cancer	III	2716.89	65.6111	ENCSR999CXD		PGC male (E17 weeks)	Germline	II	-3178.83	10.8659	GSE79552
	Ovarian cancer A2780 cell line	Cancer	III	1681.62	66.2864	GSE109317		PGC male (E19 weeks)	Germline	II	-3261.34	8.03359	GSE63818
	Peritoneal metastasis	Cancer	III	569.696	79.0796	GSE63123		PGC male (E26 weeks)	Germline	II	-2810.21	15.573	GSE79552
	Primary colon metastasis	Cancer	III	1448.54	65.6319	GSE52271		PGC male (E7 weeks)	Germline	II	-3265.9	17.2688	GSE63818
	Prostate cancer cell line	Cancer	III	1826.69	49.8706	GSE86832		PGC male (E7 weeks)	Germline	II	-3054.42	21.3328	GSE79552
	Prostate tumor	Cancer	I	-1093.7	57.7614	SRA112056		PGC male (E9 weeks)	Germline	II	-3220.9	8.93812	SRA210832
	Squamous cell lung tumor H157 cell line	Cancer	III	1102.84	43.0931	GSE52271		Sperm	Germline	I	-665.78	58.6551	GSE100272
	EBV transformed B cell	Cultured cell	III	2215.88	66.1172	GSE49627		Sperm	Germline	I	-128.126	75.6571	GSE30340
	Embryoid body (derived ES H9)	Cultured cell	I	-1841.94	85.6158	GSE82022		Sperm	Germline	I	-84.217	77.2006	CRA000114
	Embryonic semi-differentiated kidney cell HEK293	Cultured cell	III	2272.55	69.5161	GSE94055		Sperm	Germline	III	467.87	76.4718	DRA003802
	Embryonic semi-differentiated kidney cell HEK293	Cultured cell	III	2440.18	70.6559	GSE51867		Spermatogonial stem cell	Germline	I	-280.016	74.3352	GSE92278
	Epiblast-like cell H9 day 1	Cultured cell	III	1354.63	41.7671	GSE86903		Placenta	Placenta	III	793.465	60.2858	GSE46698
	Epiblast-like cell H9 day 2	Cultured cell	III	1361.17	54.2763	GSE86903		Placenta	Placenta	III	1092.48	63.2985	GSE39775
	Epiblast-like cell H9 day 3	Cultured cell	III	440.343	59.8627	GSE86903		Placenta	Placenta	III	1674.73	63.626	CRA000114
	Epiblast-like cell H9 day 4	Cultured cell	III	2954.66	70.9013	GSE86903		Placenta cytotrophoblast cell first-trimester	Placenta	III	942.581	51.7191	hum0086
	Immortalized ovarian surface epithelial T29 cell line	Cultured cell	III	2199.29	57.805	GSE62277		Placenta cytotrophoblast cell first-trimester	Placenta	III	1430.63	52.7713	hum0086
	IMR90 cell line	Cultured cell	III	1.71	67.44	GSE46644		Placenta cytotrophoblast cell term	Placenta	III	1085.66	59.7964	hum0086
	IMR90 cell line	Cultured cell	III	701.733	62.9202	GSE83595		Placenta cytotrophoblast cell term	Placenta	III	1147.76	60.9388	hum0086
