# Supplementary material for: Spatiotemporal DNA methylation dynamics shape megabase-scale methylome landscapes
Source: Life Sci Alliance. 2024 Jan 17;7(4):e202302403. doi: 10.26508/lsa.202302403 (PMC10794778; doi:10.26508/lsa.202302403)
Supplement: Supplementary file 2 [file LSA-2023-02403_TableS2.xls]

## Sheet: Table S2
	Supplementary Table S2. Mouse WGBS data used in this study
	Cells and tissues	Cell type	Class	Score	% Global CpG methylation	Accession no.		Cells and tissues	Cell type	Class	Score	% Global CpG methylation	Accession no.
	Bone marrow	Adult soma	I	-2405.5	80.5201	GSE72629		Embryo (E9.5)	Embryo	I	-1735.62	74.4373	GSE68087
	Bone marrow	Adult soma	I	-2318.28	82.8733	GSE108617		Epiblast (E5.5)	Embryo	III	1338.92	65.7361	GSE76505
	Bone marrow	Adult soma	I	-2311.95	76.67	GSE95697		Epiblast (E6.5)	Embryo	I	-1990.64	71.709	GSE76261
	Bone marrow	Adult soma	I	-846.821	68.3587	GSE42836		Epiblast (E6.5)	Embryo	I	-2109.99	72.05	GSE98151
	Brain astrocyte	Adult soma	I	-1139.42	76.6354	DRA005221		Epiblast (E6.5)	Embryo	I	-2326.48	75.4871	GSE76505
	Brain cerebellum	Adult soma	I	-2759	75.6356	GSE42836		Epiblast (E6.5)	Embryo	I	-1976.77	77.5513	GSE79552
	Brain cerebellum	Adult soma	I	-2497.55	75.5419	GSE60062		Epiblast (E6.5)	Embryo	III	263.717	71.1552	ERA171944
	Brain cerebral hemisphere	Adult soma	I	-2752.76	73.8333	GSE74505		Epiblast (E7.5)	Embryo	I	-2118.51	70.9551	GSE98151
	Brain cone	Adult soma	I	-2547.44	84.6682	GSE84589		Embryo (E14.5)	Embryo	I	-2349.98	71.1347	GSE68087
	Brain cortex	Adult soma	I	-2573.36	76.3932	GSE42836		Inner cell mass	Embryo	II	-861.335	24.1965	GSE78140
	Brain cortex	Adult soma	I	-2188.9	76.389	GSE60062		Inner cell mass (E3.5)	Embryo	II	-2528.6	18.8725	GSE98151
	Brain cortex (22 months)	Adult soma	I	-2432.73	79.0659	GSE47966		Inner cell mass (E3.5)	Embryo	II	-2364.24	20.7985	GSE56697
	Brain cortical excitatory neuron	Adult soma	I	-2486.3	77.1172	GSE104576		Inner cell mass (E3.5)	Embryo	II	-1820.66	20.2456	GSE84235
	Brain cortical excitatory neurons	Adult soma	I	-2523.83	77.9704	GSE91043		Inner cell mass (E3.5)	Embryo	II	-1745.66	24.1952	GSE76505
	Brain dentate gyrus	Adult soma	I	-2898.24	76.5625	GSE52330		Inner cell mass (E4.5)	Embryo	II	-667.044	20.4786	GSE76505
	Brain glia from frontal cortex	Adult soma	I	-2261.18	74.4347	GSE47966		Morula	Embryo	II	-2159.41	27.0522	GSE98151
	Brain hippocampus (P30)	Adult soma	I	-2723.31	67.9174	GSE89010		Morula	Embryo	II	-1775.6	33.2508	GSE78140
	Brain hippocampus (1 week)	Fetal soma	I	-2925.91	73.0588	GSE103213		Pronuclei [female]	Embryo	III	567.998	30.779	GSE78140
	Brain horizontal cell	Adult soma	I	-2668.14	75.9283	GSE84589		Pronuclei [male]	Embryo	II	-2551.07	41.7754	GSE78140
	Brain hypothalamus	Adult soma	I	-2336.61	79.0213	GSE84533		Proximal epiblast (E6.5)	Embryo	I	-1609.4	81.5803	GSE84235
	Brain neocortex	Adult soma	I	-2597.89	80.9402	GSE63137		Trophectoderm	Embryo	II	-1953.32	19.3748	GSE78140
	Brain neuron	Adult soma	I	-2841.77	78.7485	DRA005221		Trophectoderm (E3.5)	Embryo	II	-2394.48	16.0169	GSE98151
	Brain olfactory bulb	Adult soma	I	-2665.03	78.4579	GSE42836		Trophectoderm (E3.5)	Embryo	II	-2060.74	17.2179	GSE76505
	Brain oligodendrocyte	Adult soma	I	-521.943	76.0201	DRA005221		Trophectoderm (E3.5)	Embryo	II	-1951.27	17.5556	GSE84235
	Brain rod	Adult soma	I	-2729.02	80.6167	GSE84589		Visceral endoderm (E5.5)	Embryo	III	2653.65	44.4847	GSE76505
	Brain starburst amacrine cell	Adult soma	I	-2532.99	80.6977	GSE84589		Visceral endoderm (E6.5)	Embryo	III	2391.92	51.8739	GSE76505
	Cardiomyocyte	Adult soma	I	-436.378	71.102	SRA111940		Visceral yolk sac endoderm (E12.5)	Embryo	III	2948.33	38.9723	GSE56276
	Cardiomyocyte newborn	Adult soma	I	-271.57	67.9354	SRA111940		Zygote	Embryo	II	-1051.78	36.2477	GSE78140
	Colon	Adult soma	I	-2353.29	75.2498	GSE42836		Zygote	Embryo	II	-515.182	44.6891	GSE63417
	Colon epithelial	Adult soma	I	-1138.21	68.2262	GSE57527		Zygote	Embryo	II	-442.924	36.6115	GSE98151
	Heart	Adult soma	I	-70.03	72.881	GSE42836		Brain neural stem progenitor (E11.5)	Fetal soma	I	-2729.5	78.4918	DRA005221
	Hematopoietic stem cell	Adult soma	I	-2423.72	83.6951	GSE47815		Fetal cortical neuron (E15.5)	Fetal soma	I	-2937.4	79.3208	GSE101090
	Hematopoietic stem cell	Adult soma	I	-2547.31	84.0144	GSE49714		Fetal facial prominence (E11.5)	Fetal soma	I	-2805.37	79.3843	GSE83041
	Hepatocyte	Adult soma	I	-1133.31	76.2263	GSE85251		Fetal facial prominence (E12.5)	Fetal soma	I	-2808.97	77.8126	GSE82828
	Hepatocyte	Adult soma	I	-851.64	74.2184	GSE89273		Fetal facial prominence (E13.5)	Fetal soma	I	-2720.75	77.3506	GSE82812
	Hepatocyte	Adult soma	I	-495.748	73.9158	GSE89273		Fetal facial prominence (E14.5)	Fetal soma	I	-2525.7	77.9821	GSE82724
	Intestinal differentiated cell	Adult soma	I	-1346.72	75.4898	SRA072517		Fetal facial prominence (E15.5)	Fetal soma	I	-2778.82	75.5991	GSE82907
	Intestinal stem cell	Adult soma	I	-2572.79	78.6896	SRA072517		Fetal forebrain (E11.5)	Fetal soma	I	-2798.54	81.3689	GSE82560
	Intestine	Adult soma	I	-1818.63	74.1933	GSE42836		Fetal forebrain (E12.5)	Fetal soma	I	-2829.06	80.5476	GSE82346
	Kidney	Adult soma	I	-2107.84	75.3248	GSE42836		Fetal forebrain (E13.5)	Fetal soma	I	-2858.48	80.7737	GSE82465
	Liver	Adult soma	III	227.411	74.6	GSE60012		Fetal forebrain (E14.5)	Fetal soma	I	-2849.8	80.4769	GSE82673
	Liver	Adult soma	III	602.629	75.464	GSE42836		Fetal forebrain (E15.5)	Fetal soma	I	-2922.78	79.6245	GSE82355
	Lung	Adult soma	I	-1894.09	69.4881	GSE38651		Fetal forebrain (E16.5)	Fetal soma	I	-2928.32	79.3157	GSE82692
	Lung	Adult soma	I	-1307.67	73.2526	GSE42836		Fetal forebrain (P0.5)	Fetal soma	I	-2873.68	79.1506	GSE82356
	Lung endothelial cell	Adult soma	I	-754.964	64.4535	GSE87374		Fetal frontal cortex (E13)	Fetal soma	I	-2800.58	83.0459	GSE47966
	Mammary gland basal	Adult soma	I	-1778.84	71.0143	GSE67386		Fetal heart (E11.5)	Fetal soma	I	-1897.65	74.1126	GSE82834
	Mammary luminal alveolar	Adult soma	I	-1766.01	74.5983	GSE67386		Fetal heart (E12.5)	Fetal soma	I	-1313.78	73.4496	GSE82546
	Mouse embryonic fibroblast	Adult soma	I	-1394.5	80.0296	GSE56151		Fetal heart (E13.5)	Fetal soma	I	-925.9	71.4657	GSE82469
	Mouse embryonic fibroblast	Adult soma	I	-302.496	73.4124	GSE101905		Fetal heart (E14.5)	Fetal soma	I	-1023.1	73.8521	GSE82844
	Mouse embryonic fibroblast	Adult soma	I	-236.563	66.0589	GSE68601		Fetal heart (E15.5)	Fetal soma	I	-1055.13	73.7285	GSE82557
	Mouse embryonic fibroblast [female]	Adult soma	I	-1430.18	63.1152	GSE69823		Fetal heart (E16.5)	Fetal soma	I	-1020.36	73.7431	GSE82379
	Mouse embryonic fibroblast [male]	Adult soma	I	-1524.25	65.2499	GSE69823		Fetal heart (P0.5)	Fetal soma	III	155.562	72.2862	GSE82658
	Mouse embryonic fibroblast	Adult soma	III	124.269	68.7786	GSE106525		Fetal hindbrain (E11.5)	Fetal soma	I	-2851.34	81.8277	GSE82661
	Mouse embryonic fibroblast	Adult soma	III	1367.31	67.8899	GSE58610		Fetal hindbrain (E12.5)	Fetal soma	I	-2926.18	80.3154	GSE82823
	Naïve splenic B cells	Adult soma	I	-1727.13	83.8337	GSE100262		Fetal hindbrain (E13.5)	Fetal soma	I	-2974.08	81.5781	GSE82905
	Olfactory epithelium	Adult soma	I	-1848.32	70.5378	GSE71126		Fetal hindbrain (E14.5)	Fetal soma	I	-2981.64	81.1529	GSE82951
	Pancreas	Adult soma	I	-514.215	67.9913	GSE42836		Fetal hindbrain (E15.5)	Fetal soma	I	-3028.67	80.8906	GSE82510
	Primary dermal fibroblast	Adult soma	I	-1161.18	67.1007	GSE44942		Fetal hindbrain (E16.5)	Fetal soma	I	-3018.99	80.8853	GSE82371
	Primary keratinocyte	Adult soma	I	-2521.88	67.3291	GSE44918		Fetal hindbrain (P0.5)	Fetal soma	I	-3013.38	79.5014	GSE82481
	Retina cones	Adult soma	I	-2719.19	82.9804	GSE72550		Fetal intestine (E14.5)	Fetal soma	I	-2915.65	77.7604	GSE82418
	Retina rod photoreceptor	Adult soma	I	-2637.71	80.8364	GSE72550		Fetal intestine (E15.5)	Fetal soma	I	-2851.52	77.279	GSE82972
	Skin	Adult soma	I	-2256.07	73.3785	GSE42836		Fetal intestine (E16.5)	Fetal soma	I	-2746.34	77.1519	GSE82505
	Spleen	Adult soma	I	-1564.5	78.4785	GSE42836		Fetal intestine (P0.5)	Fetal soma	I	-2420.62	76.9932	GSE82632
	Stomach	Adult soma	I	-1333.54	72.1939	GSE42836		Fetal kidney (E14.5)	Fetal soma	I	-3125.6	78.8432	GSE82971
	T cell	Adult soma	I	-2249.52	78.5275	GSE80725		Fetal kidney (E15.5)	Fetal soma	I	-3096.23	77.9712	GSE83011
	Thymus	Adult soma	I	-2223.15	82.5266	GSE42836		Fetal kidney (E16.5)	Fetal soma	I	-3077.14	77.0752	GSE82684
	Uterus	Adult soma	I	-2091.22	72.9536	GSE42836		Fetal kidney (P0.5)	Fetal soma	I	-2903.48	76.914	GSE82451
	CiPSCs	Cultured cell	I	-2528.21	63.4138	GSM3160762		Fetal limb (E11.5)	Fetal soma	I	-2898.97	80.4031	GSE83017
	Epiblast stem cell	Cultured cell	I	-987.579	88.0721	GSE63568		Fetal limb (E12.5)	Fetal soma	I	-2890.4	78.0492	GSE82541
	Epiblast stem cell	Cultured cell	I	-267.502	86.4472	GSE70355		Fetal limb (E13.5)	Fetal soma	I	-2792.14	77.1815	GSE82891
	Epiblast-like cell [female]	Cultured cell	III	1073.78	65.065	DRA003471		Fetal limb (E14.5)	Fetal soma	I	-2661.87	77.4609	GSE82434
	Epiblast-like cell [female]	Cultured cell	III	1543.19	75.1809	GSE70355		Fetal limb (E15.5)	Fetal soma	I	-2759.84	75.4641	GSE82887
	Epiblast-like cell BVSC [male]	Cultured cell	I	-1802.42	76.7016	DRA003471		Fetal liver (E11.5)	Fetal soma	I	-1788.65	75.0036	GSE82367
	Epiblast-like cell E14 day 2	Cultured cell	I	-904.096	53.6538	GSE86903		Fetal liver (E12.5)	Fetal soma	III	118.516	64.7651	GSE82610
	Fclass D18H	Cultured cell	I	-841.417	66.2899	ERA258646		Fetal liver (E13.5)	Fetal soma	III	735.66	63.0804	GSE82862
	Germline stem cell	Cultured cell	I	-488.505	81.3263	DRA005141		Fetal liver (E14.5)	Fetal soma	III	961.819	60.2207	GSE82945
	GSC-like cell	Cultured cell	I	-1012.99	80.5102	DRA005141		Fetal liver (E15.5)	Fetal soma	III	873.451	60.4411	GSE82602
	PGC-like cell (day 4 c3)	Cultured cell	II	-1429.88	15.2458	DRA005166		Fetal liver (E16.5)	Fetal soma	III	950.743	60.5775	GSE82456
	PGC-like cell (day 4 c7)	Cultured cell	II	-760.624	5.55447	DRA005166		Fetal liver (P0.5)	Fetal soma	I	-355.087	70.3894	GSE82780
	PGC-like cell BVSC (day 6) [male]	Cultured cell	II	-1946.09	38.7816	DRA003471		Fetal lung (E14.5)	Fetal soma	I	-2739.92	72.997	GSE82493
	PGC-like cell (day 2) [male]	Cultured cell	I	-2132.44	68.9216	DRA003471		Fetal lung (E15.5)	Fetal soma	I	-2483.44	72.9665	GSE82364
	PGC-like cell (day 4) [male]	Cultured cell	II	-2163.25	46.3615	DRA003471		Fetal lung (E16.5)	Fetal soma	I	-2284.53	72.372	GSE82766
	PGC-like cell (day 6) [female]	Cultured cell	II	-2020.53	15.6875	DRA003471		Fetal lung (P0.5)	Fetal soma	I	-1346.28	73.4988	GSE82669
	PGC-like cell (day 6) [male]	Cultured cell	II	-1988.71	34.2193	DRA003471		Fetal midbrain (E11.5)	Fetal soma	I	-2670.73	80.9672	GSE82421
	PGC-like cell E14 (day 4)	Cultured cell	II	-2539.71	35.0062	GSE86903		Fetal midbrain (E12.5)	Fetal soma	I	-2754.04	80.5592	GSE82836
	PGC-like cell E14 (day 6)	Cultured cell	II	-2441.15	19.9778	GSE86903		Fetal midbrain (E13.5)	Fetal soma	I	-2846.4	81.4259	GSE83043
	ES cell	ES / iPS cell	I	-2449.92	56.1795	GSE48519		Fetal midbrain (E14.5)	Fetal soma	I	-2884.87	81.1385	GSE82621
	ES cell	ES / iPS cell	I	-2198.82	70.3626	GSE47893		Fetal midbrain (E15.5)	Fetal soma	I	-2901.31	80.5132	GSE82504
	ES cell	ES / iPS cell	I	-2136.65	79.7893	GSE30202		Fetal midbrain (E16.5)	Fetal soma	I	-2918.49	80.4713	GSE82987
	ES cell	ES / iPS cell	I	-2090.09	66.6486	GSE69823		Fetal midbrain (P0.5)	Fetal soma	I	-2832.37	80.4569	GSE82992
	ES cell Rosa26-GFP	ES / iPS cell	I	-2311.64	73.7781	GSE44092		Fetal neural progenitor (E15.5)	Fetal soma	I	-2883.65	79.6415	GSE101090
	ES cell 2i	ES / iPS cell	III	368.15	56.5929	GSE92273		Fetal neural tube (E11.5)	Fetal soma	I	-2900.95	81.7717	GSE82824
	ES cell 2i [female]	ES / iPS cell	II	-104.718	2.93127	GSE41923		Fetal neural tube (E12.5)	Fetal soma	I	-2904.92	80.5843	GSE82466
	ES cell BVSC	ES / iPS cell	I	-2577.34	50.2771	DRA003471		Fetal neural tube (E13.5)	Fetal soma	I	-2933.3	80.1335	GSE82855
	ES cell CCE	ES / iPS cell	III	274.998	62.2763	GSE56151		Fetal neural tube (E14.5)	Fetal soma	I	-2922.28	80.5349	GSE82705
	ES cell E14 2i	ES / iPS cell	II	-2679.22	19.2339	GSE41923		Fetal neural tube (E15.5)	Fetal soma	I	-2987.03	80.2845	GSE82725
	ES cell E14 2i	ES / iPS cell	II	-2008.18	26.6554	GSE42923		Fetal stomach (E14.5)	Fetal soma	I	-2865.5	76.7082	GSE82774
	ES cell E14 2i LIF Rex GFP	ES / iPS cell	II	-645.193	32.0992	GSE41923		Fetal stomach (E15.5)	Fetal soma	I	-2719.31	75.5647	GSE82351
	ES cell E14 2i to serum (24 h)	ES / iPS cell	II	-85.272	11.3445	GSE41923		Fetal stomach (E16.5)	Fetal soma	I	-2707.23	75.211	GSE83047
	ES cell E14 2i to serum p1	ES / iPS cell	III	1710.36	31.5666	GSE41923		Fetal stomach (P0.5)	Fetal soma	I	-2325.28	75.1181	GSE82571
	ES cell E14 2i to serum p2	ES / iPS cell	III	1135.9	43.0934	GSE41923		Oocyte (GV)	Germline	III	1228.83	38.0512	DRA000570
	ES cell E14 2i to serum p3	ES / iPS cell	III	790.34	48.8109	GSE41923		Oocyte (MII)	Germline	II	-600.352	28.6229	GSE66629
	ES cell E14 serum	ES / iPS cell	I	-2222.2	70.1933	GSE42923		Oocyte (MII)	Germline	I	-88.949	57.7318	GSE56697
	ES cell E14 serum	ES / iPS cell	I	-1987.03	69.4871	GSE41923		Oocyte (MII)	Germline	III	516.192	33.6185	GSE78140
	ES cell E14 serum	ES / iPS cell	I	-1840.21	71.7726	GSE75751		Oocyte (MII)	Germline	III	656.018	44.0338	GSE74549
	ES cell E14 serum to 2i (24 h)	ES / iPS cell	I	-2013.64	69.5761	GSE41923		Oocyte (MII)	Germline	III	779.863	44.2309	GSE56879
	ES cell E14 serum to 2i (32 h)	ES / iPS cell	I	-1464.71	63.1559	GSE70720		Oocyte (non-growing)	Germline	II	-2205.65	2.18321	DRA000570
	ES cell E14 serum to 2i (4 h)	ES / iPS cell	I	-1097.19	64.2884	GSE70720		Oocyte (P10)	Germline	II	-688.916	5.14751	GSE93941
	ES cell E14 serum to 2i (8 h)	ES / iPS cell	I	-1475.66	62.5219	GSE70720		Oocyte (P12)	Germline	III	843.457	20.1842	GSE72784
	ES cell E14 serum to 2i (p3)	ES / iPS cell	II	-2821.78	41.4293	GSE41923		Oocyte (P13-P16)	Germline	III	547.804	20.2657	GSE86297
	ES cell E14Tg2a	ES / iPS cell	I	-2135.16	69.1962	GSE56986		Oocyte (P15)	Germline	III	1035.47	27.3263	GSE72784
	ES cell J1	ES / iPS cell	I	-1812.88	75.1133	ERA171944		Oocyte (P21)	Germline	III	913.493	38.1128	GSE93941
	ES cell J1 2i (+vitaminC)	ES / iPS cell	II	-467.865	4.67257	GSE71592		Oocyte 1st polar body	Germline	III	827.951	37.0704	GSE78140
	ES cell KH2	ES / iPS cell	I	-1964.58	72.5721	GSE59696		Oocyte 2nd polar body	Germline	III	643.424	45.2497	GSE78140
	ES cell Nanog-GFP	ES / iPS cell	I	-1824.99	74.1786	GSE59696		PGC (E9.5)	Germline	II	-2368.55	29.083	ERA171944
	ES cell Oct4-GFP	ES / iPS cell	I	-956.175	66.5625	GSE59696		PGC (E10.5)	Germline	II	-2787.19	18.4134	GSE76971
	ES cell R1	ES / iPS cell	I	-2195.39	62.6363	GSE64910		PGC (E10.5)	Germline	II	-2730.98	23.668	ERA171944
	ES cell Rosa26rtTA	ES / iPS cell	I	-699.32	70.3172	ERA258646		PGC (E10.5) [male]	Germline	II	-2215.52	13.9643	DRA000607
	ES cell serum [female]	ES / iPS cell	III	1250.95	19.8422	GSE41923		PGC (E10.5) [female]	Germline	II	-2282.86	13.9676	DRA000607
	ES cell serum [female]	ES / iPS cell	III	1305.41	21.3006	DRA003471		PGC (E11.5)	Germline	II	-2915.03	8.73369	GSE76971
	iPS cell	ES / iPS cell	I	-1762.86	77.8788	GSE106525		PGC (E11.5)	Germline	II	-2847.65	17.3205	ERA171944
	iPS cell 1iPS cell	ES / iPS cell	I	-1365.57	75.6659	ERA258646		PGC (E11.5)	Germline	II	-1821.02	5.87339	GSE79552
	iPS cell BC 2 OKSM	ES / iPS cell	I	-2216.03	70.8924	GSE59696		PGC (E12.5) [female]	Germline	II	-2971.15	6.93446	GSE76971
	iPS cell early passage day 21 [female]	ES / iPS cell	III	604.244	46.0659	GSE69823		PGC (E12.5) [male]	Germline	II	-3032.78	7.29948	GSE76971
	iPS cell early passage day 29 [female]	ES / iPS cell	III	348.383	44.6674	GSE69823		PGC (E13.5) [female]	Germline	II	-2392.82	2.51347	DRA000607
	iPS cell early passage day 6 female SSEA1+	ES / iPS cell	I	-180.378	58.1022	GSE69823		PGC (E13.5) [female]	Germline	II	-1936.89	3.7107	ERA171944
	iPS cell early passage day 6 female Thy1+	ES / iPS cell	III	169.411	60.7019	GSE69823		PGC (E13.5) [female]	Germline	II	-1089.41	4.74064	GSE79552
	iPS cell KH2 OKSM	ES / iPS cell	I	-2418.38	67.689	GSE59696		PGC (E13.5) [male]	Germline	II	-2747.71	6.22274	ERA171944
	iPS cell Nanog-GFP OKSM	ES / iPS cell	I	-2240.43	55.7835	GSE59696		PGC (E13.5) [male]	Germline	II	-2536.01	3.13871	DRA000607
	iPS cell Nanog-GFP SNEL2	ES / iPS cell	I	-1402.01	73.7644	GSE59696		PGC (E13.5) [male]	Germline	II	-530.47	5.4836	GSE79552
	iPS cell Nanog-GFP SNEL3	ES / iPS cell	I	-758.258	69.4797	GSE59696		PGC (E16.5) [female]	Germline	II	-2155.38	1.87809	DRA000607
	iPS cell Oct4-GFP OKSM	ES / iPS cell	II	-199.583	33.9946	GSE59696		PGC (E16.5 ) [female]	Germline	II	-1119.55	6.31461	GSE79552
	iPS cell Oct4-GFP SNEL	ES / iPS cell	I	-1714.51	65.739	GSE59696		PGC (E16.5) [female]	Germline	II	-1057.57	8.84362	ERA171944
	MEF derived iPS cell	ES / iPS cell	I	-327.278	70.2056	GSE101905		PGC (E16.5) [male]	Germline	III	2110.2	45.8895	ERA171944
	2-cell embryo	Embryo	II	-1821.81	34.9769	GSE98151		PGC (E16.5) [male]	Germline	III	2154.81	60.1234	GSE79552
	2-cell embryo	Embryo	II	-1758.23	37.7302	GSE98151		PGC (E16.5) [male]	Germline	III	2759.71	31.1974	DRA000607
	2-cell embryo	Embryo	II	-1457.45	36.2809	GSE78140		Prospermatogonia (P0.5)	Germline	III	786.15	80.2674	DRA002477
	2-cell embryo	Embryo	II	-1230.38	46.2024	GSE56697		Sperm	Germline	I	-551.417	81.8221	DRA002402
	4-cell embryo	Embryo	II	-2046.63	34.0941	GSE98151		Sperm	Germline	III	327.133	85.565	GSE49623
	4-cell embryo	Embryo	II	-1671.51	40.7628	GSE56697		Sperm	Germline	III	743.982	81.8543	GSE78140
	4-cell embryo	Embryo	II	-1266.26	40.3426	GSE78140		Spermatid	Germline	III	252.836	82.839	GSE49623
	8-cell embryo	Embryo	II	-2188.01	32.0723	GSE98151		Spermatocyte	Germline	III	316.964	84.7097	GSE49623
	8-cell embryo	Embryo	II	-1444.4	45.4296	GSE84235		Spermatogonia	Germline	I	-336.741	79.7806	GSE49623
	8-cell embryo	Embryo	II	-1359.18	32.7924	GSE78140		Ectoplacental cone (E7.5)	Placenta	III	1734.26	33.5837	GSE66049
	Blastocyst	Embryo	II	-1938.77	17.2136	DRA006679		Extraembryonic Ectoderm (E6.5)	Placenta	III	1549.33	50.0492	GSE98151
	Blastocyst (E3.5)	Embryo	II	-2381.82	20.2106	DRA000484		Extraembryonic Ectoderm (E6.5)	Placenta	III	2552.07	56.0644	GSE84235
	Embryo (E4.5)	Embryo	II	-2006.77	12.9767	GSE116165		Extraembryonic Ectoderm (E7.5)	Placenta	III	502.227	57.884	GSE98151
	Embryo (E5.5)	Embryo	I	-1534.51	55.5633	GSE116165		Placenta	Placenta	III	2552.54	49.6832	GSE42836
	Embryo (E6.5)	Embryo	I	-678.34	64.2994	GSE116165		Placenta (E11.5)	Placenta	III	1975.59	48.4599	GSE63330
	Embryo (E6.5)	Embryo	III	1335.49	59.8904	GSE56697		Placenta (E15.5)	Placenta	III	1075.42	53.32	GSE63330
	Embryo (E7.5)	Embryo	I	-1048.51	71.4481	GSE56697
